# Supplementary material for: Decreased Tissue Omega-6/Omega-3 Fatty Acid Ratio Prevents Chemotherapy-Induced Gastrointestinal Toxicity Associated with Alterations of Gut Microbiome
Source: Int J Mol Sci. 2022 May 10;23(10):5332. doi: 10.3390/ijms23105332 (PMC9140600; doi:10.3390/ijms23105332)
Supplement: Supplementary file 1 [file ijms-23-05332-s001.zip]

Archive with 1 entries (1 files):
- ijms-1679463-supplementary.pdf
